# Supplementary material for: Treatment Pattern of Antithrombotic Therapy over Time after Percutaneous Coronary Intervention in Patients with Atrial Fibrillation in Real-World Practice in Korea
Source: Healthcare (Basel). 2021 Sep 9;9(9):1185. doi: 10.3390/healthcare9091185 (PMC8472294; doi:10.3390/healthcare9091185)
Supplement: Supplementary file 1 [file healthcare-09-01185-s001.zip]

Archive with 1 entries (1 files):
- healthcare-1320656-supplementary.pdf
